# Supplementary material for: Prosthetic Valve Endocarditis—Insights from the NatIonal Danish Endocarditis stUdieS (NIDUS) Registry
Source: Diagnostics (Basel). 2026 Apr 30;16(9):1372. doi: 10.3390/diagnostics16091372 (PMC13163577; doi:10.3390/diagnostics16091372)
Supplement: Supplementary file 1 [file diagnostics-16-01372-s001.zip]

Archive with 1 entries (1 files):
- diagnostics-4193785-supplementary.pdf
